# Supplementary material for: A JAK Inhibitor for Treatment of Rheumatoid Arthritis: The Baricitinib Experience
Source: J Clin Med. 2023 Jul 6;12(13):4527. doi: 10.3390/jcm12134527 (PMC10342289; doi:10.3390/jcm12134527)
Supplement: Supplementary file 1 [file jcm-12-04527-s001.zip]

Archive with 1 entries (1 files):
- jcm-2464835-supplementary.pdf
